# Supplementary material for: Meningitis Caused by the Live Varicella Vaccine Virus: Metagenomic Next Generation Sequencing, Immunology Exome Sequencing and Cytokine Multiplex Profiling
Source: Viruses. 2021 Nov 16;13(11):2286. doi: 10.3390/v13112286 (PMC8620440; doi:10.3390/v13112286)
Supplement: Supplementary file 1 [file viruses-13-02286-s001.zip]

Archive with 1 entries (1 files):
- viruses-1434602-supplementary.pdf
